# Supplementary material for: Genome-wide analysis and functional characterization of the DELLA gene family associated with stress tolerance in B. napus
Source: BMC Plant Biol. 2021 Jun 22;21:286. doi: 10.1186/s12870-021-03054-x (PMC8220683; doi:10.1186/s12870-021-03054-x)
Supplement: Supplementary file 6 — Table S1. Percent sequence homology comparison between B. napus and A. thaliana. Table S2. BnaDELLAs synteny relationship among A. thaliana, B. rapa, B. oleracea, B. nigra. Table S3. Ks/Ka values of BnaDELLAs. Table S4. cis-elements of BnaDELLAs. Table S5.1. BnaDELLAs expression at different development stages in different organs by transcriptomic analysis. Table S5.2: BnaDELLAs expression in different organs by qRT-PCR. Table S6: Primers used for Real-time PCR analysis. Table S7. Expression profiling of BnaDELLAs under different stresses. Table S8. GO enrichment analysis. Table S9. List and sequence of the 10 BnaDELLAs identified in this study. [file 12870_2021_3054_MOESM6_ESM.xlsx]

## Sheet: Table S1
Table S1. Percent sequence homology comparison between B. napus and A. thaliana
	AtGAI	AtRGA	AtRGL1	AtRGL2	AtRGL3	BnaA02RGL1	BnaA05RGL2	BnaA06RGA	BnaA09GAI	BnaA10RGL3	BnaC02RGL1	BnaA05RGL2-2	BnaC07RGA	BnaC09GAI	BnaC09RGL3
AtGAI		79.5	62.9	62.3	61.6	63.2	59.8	80.5	81.4	60.6	63.6	60	80.2	80.9	60
AtRGA			61.8	61	59.9	62.3	59.4	85.5	84.8	59.2	62.5	59.4	85.4	84.4	58.6
AtRGL1				65.4	65.1	86.5	64.7	61.4	62.4	65	86.5	64.5	61.4	62.5	64.8
AtRGL2					73.2	65.4	82.7	60.2	61.4	75.7	65.6	82.8	60.3	61.4	75.3
AtRGL3						65.4	71.7	58.9	60.2	84.6	65.6	71.9	59	59.8	84.8
BnaA02RGL1							64.7	62.1	62.8	64.3	98.2	64.5	61.7	62.8	63.8
BnaA05RGL2								58.8	59.6	75.4	64.9	99.6	58.8	59.6	75.2
BnaA06RGA									86.1	59.1	62.3	58.8	96.1	85.9	58.5
BnaA09GAI										59.1	62.8	59.6	86.9	98.8	58.5
BnaA10RGL3											64.5	75.6	58.9	58.9	97.3
BnaC02RGL1												64.9	61.9	63	64
BnaA05RGL2-2													58.8	59.6	75.4
BnaC07RGA														86.7	58.3
BnaC09GAI															58.5
BnaC09RGL3

## Sheet: Table S2
Table S2. BnaDELLAs synteny relationship among A. thaliana, B. rapa, B. oleracea, B. nigra
Brassicanapus/Arabidopsis thaliana				Brassica napus/Brassica rapa				Brassica napus/Brassica oleracea				Brassica napus/Brassica nigra
Locus_ID		Gene_ID		Locus_ID		Gene_ID		Locus_ID		Gene_ID		Locus_ID		Gene_ID
Brassicanapus	Arabidopsis thaliana	Brassicanapus	Arabidopsis thaliana	Brassica napus	Brassica rapa	Brassica napus	Brassica rapa	Brassica napus	Brassica oleracea	Brassica napus	Brassica oleracea	Brassica napus	Brassica nigra	Brassica napus	Brassica nigra
scaffoldC02	chr1	BnaC02G0205300ZS	AT1G66350.1	scaffoldA02	A02	BnaA02G0160500ZS	Bra039762.1	scaffoldC02	C2	BnaC02G0205300ZS	XM_013757457.1	scaffoldC02	B5	BnaC02G0205300ZS	BniB05g062320.2N.1
scaffoldC09	chr1	BnaC09G0254100ZS	AT1G14920.1	scaffoldA09	A06	BnaA09G0218400ZS	Bra024875.1	scaffoldC09	C5	BnaC09G0489900ZS	XM_013782384.1	scaffoldC09	B1	BnaC09G0489900ZS	BniB01g059870.2N.1
scaffoldC09	chr2	BnaC09G0254100ZS	AT2G01570.1	scaffoldA09	A09	BnaA09G0218400ZS	Bra017443.1	scaffoldC09	C7	BnaC09G0254100ZS	XM_013743014.1	scaffoldC09	B2	BnaC09G0489900ZS	BniB02g045370.2N.1
scaffoldC09	chr3	BnaC09G0489900ZS	AT3G03450.1	scaffoldA05	A02	BnaA05G0485400ZS	Bra031991.1	scaffoldC09	C9	BnaC09G0489900ZS	XM_013750518.1	scaffoldC09	B2	BnaC09G0254100ZS	BniB02g064890.2N.1
scaffoldC09	chr5	BnaC09G0489900ZS	AT5G17490.1	scaffoldA06	A06	BnaA06G0409200ZS	Bra024875.1	scaffoldC09	C9	BnaC09G0254100ZS	XM_013756329.1	scaffoldC09	B4	BnaC09G0254100ZS	BniB04g014700.2N.1
scaffoldC07	chr1	BnaC07G0269400ZS	AT1G14920.1	scaffoldA06	A09	BnaA06G0409200ZS	Bra017443.1	scaffoldC07	C7	BnaC07G0269400ZS	XM_013743014.1	scaffoldC07	B2	BnaC07G0269400ZS	BniB02g064890.2N.1
scaffoldC07	chr2	BnaC07G0269400ZS	AT2G01570.1	scaffoldA10	A02	BnaA10G0194400ZS	Bra031991.1	scaffoldC07	C7	BnaC07G0269400ZS	XM_013756329.1	scaffoldC07	B4	BnaC07G0269400ZS	BniB04g014700.2N.1
scaffoldA02	chr1	BnaA02G0160500ZS	AT1G66350.1	scaffoldA10	A08	BnaA10G0194400ZS	Bra013973.1	scaffoldA05	C5	BnaA05G0486300ZS	XM_013782384.1	scaffoldA02	B5	BnaA02G0160500ZS	BniB05g062320.2N.1
scaffoldA09	chr1	BnaA09G0218400ZS	AT1G14920.1									scaffoldA09	B2	BnaA09G0218400ZS	BniB02g064890.2N.1
scaffoldA09	chr2	BnaA09G0218400ZS	AT2G01570.1									scaffoldA09	B4	BnaA09G0218400ZS	BniB04g014700.2N.1
scaffoldA05	chr3	BnaA05G0485400ZS	AT3G03450.1									scaffoldA05	B1	BnaA05G0485400ZS	BniB01g059870.2N.1
scaffoldA05	chr3	BnaA05G0486300ZS	AT3G03450.1									scaffoldA05	B1	BnaA05G0486300ZS	BniB01g059870.2N.1
scaffoldA06	chr1	BnaA06G0409200ZS	AT1G14920.1									scaffoldA06	B2	BnaA06G0409200ZS	BniB02g064890.2N.1
scaffoldA06	chr2	BnaA06G0409200ZS	AT2G01570.1									scaffoldA06	B4	BnaA06G0409200ZS	BniB04g014700.2N.1
scaffoldA10	chr3	BnaA10G0194400ZS	AT3G03450.1									scaffoldA10	B1	BnaA10G0194400ZS	BniB01g059870.2N.1
scaffoldA10	chr5	BnaA10G0194400ZS	AT5G17490.1									scaffoldA10	B2	BnaA10G0194400ZS	BniB02g045370.2N.1

## Sheet: Table S3
Table S3. Ks/Ka values of BnaDELLAs
Gene Id_1	Gene Id_2	Ka	Ks	Ka/Ks	Date(MYA)	tpm
BnaA06GAI	BnaC07GAI	0.0245031	0.186187	0.132	6.20624e+06	0.620624
BnaA09RGA	BnaC07GAI	0.0482349	0.46664	0.103	1.55547e+07	1.55547
BnaC09RGA	BnaC07GAI	0.0475077	0.4665	0.102	1.555e+07	1.555
BnaC02RGL1	BnaC07GAI	0.314398	2.03934	0.154	6.79781e+07	6.79781
BnaA02RGL1	BnaC07GAI	0.372948	2.00087	0.186	6.66957e+07	6.66957
BnaA05RGL2	BnaC07GAI	0.34857	1.78054	0.196	5.93514e+07	5.93514
BnaA05RGL2-2	BnaC07GAI	0.347807	1.74577	0.199	5.81923e+07	5.81923
BnaC09RGL3	BnaC07GAI	0.327473	1.88806	0.173	6.29352e+07	6.29352
BnaA10RGL3	BnaC07GAI	0.341747	1.96741	0.174	6.55804e+07	6.55804
BnaC09RGA	BnaA09RGA	0.00615743	0.0868439	0.071	2.8948e+06	0.28948
BnaC02RGL1	BnaA09RGA	0.319874	2.61825	0.122	8.72749e+07	8.72749
BnaA02RGL1	BnaA09RGA	0.374789	2.32971	0.161	7.76571e+07	7.76571
BnaA05RGL2	BnaA09RGA	0.33544	2.0096	0.167	6.69866e+07	6.69866
BnaA05RGL2-2	BnaA09RGA	0.334693	1.96306	0.17	6.54354e+07	6.54354
BnaC09RGL3	BnaA09RGA	0.336303	2.10968	0.159	7.03227e+07	7.03227
BnaA10RGL3	BnaA09RGA	0.343505	2.60434	0.132	8.68112e+07	8.68112
BnaC02RGL1	BnaC09RGA	0.319004	2.12743	0.15	7.09142e+07	7.09142
BnaA02RGL1	BnaC09RGA	0.375431	1.99016	0.189	6.63387e+07	6.63387
BnaA05RGL2	BnaC09RGA	0.348608	2.25228	0.155	7.50759e+07	7.50759
BnaA05RGL2-2	BnaC09RGA	0.347844	2.189	0.159	7.29668e+07	7.29668
BnaC09RGL3	BnaC09RGA	0.335478	1.93445	0.173	6.44816e+07	6.44816
BnaA10RGL3	BnaC09RGA	0.345512	2.52911	0.137	8.43036e+07	8.43036
BnaA02RGL1	BnaC02RGL1	0.0993492	0.118443	0.839	3.9481e+06	0.39481
BnaA05RGL2	BnaC02RGL1	0.267294	2.33123	0.115	7.77076e+07	7.77076
BnaA05RGL2-2	BnaC02RGL1	0.26938	2.58188	0.104	8.60628e+07	8.60628
BnaC09RGL3	BnaC02RGL1	0.269978	1.88596	0.143	6.28653e+07	6.28653
BnaA10RGL3	BnaC02RGL1	0.277225	1.9417	0.143	6.47234e+07	6.47234
BnaA05RGL2	BnaA02RGL1	0.348238	3.35046	0.104	1.11682e+08	11.1682
BnaC09RGL3	BnaA02RGL1	0.352389	2.12514	0.166	7.0838e+07	7.0838
BnaA10RGL3	BnaA02RGL1	0.361119	2.12886	0.17	7.09619e+07	7.09619
BnaA05RGL2-2	BnaA05RGL2	0.00161421	0.0102829	0.157	342765	0.0342765
BnaC09RGL3	BnaA05RGL2	0.160053	1.15206	0.139	3.84019e+07	3.84019
BnaA10RGL3	BnaA05RGL2	0.163625	1.02055	0.16	3.40182e+07	3.40182
BnaC09RGL3	BnaA05RGL2-2	0.16249	1.12551	0.144	3.7517e+07	3.7517
BnaA10RGL3	BnaA05RGL2-2	0.166073	0.998106	0.166	3.32702e+07	3.32702
BnaA10RGL3	BnaC09RGL3	0.0139667	0.123303	0.113	4.1101e+06	0.41101

## Sheet: Table S4
Table S4. cis- elements of BnaDELLAs
Gene ID	Box 4	GT1-motif	I-box	TCT-motif	G-Box	GATA-motif	chs-CMA1	GA-motif	ATCT-motif	MRE	Gap-box	ATC-motif	ARE	ERE	GC-motif	LTR	MBS	STRE	TC-rich repeats	TGACG-motif	WUN-motif	W box	CGTCA-motif	MYB	MYC	TGA-element	ABRE	TCA-element	AuxRR-core	P-box	AACA_motif	CAT-box	O2-site	A-box	CCGTCC-box	CAAT-box	TATA	TATA-box	as-1	3-AF3 binding site	AT-rich sequence	CARE	DRE core
BnaA06RGA	1	4	1	1	0	0	0	0	0	0	0	0	3	1	1	1	1	1	2	1	1	0	1	3	2	1	0	0	0	0	0	0	0	1	2	17	1	24	1	0	0	0	1
BnaC07RGA	0	2	0	1	0	0	0	0	0	0	0	0	3	1	0	0	0	0	1	0	0	1	0	2	1	0	0	0	0	0	0	0	0	0	0	15	0	13	0	1	0	0	0
BnaA09GAI	4	1	1	0	2	1	1	0	0	0	0	0	2	1	0	0	0	1	1	0	1	1	0	7	3	2	1	0	0	1	0	0	0	0	0	31	1	56	0	0	1	0	0
BnaC09GAI	3	1	2	0	0	1	1	1	0	0	0	0	0	3	0	0	0	0	0	0	1	1	0	6	2	0	0	0	0	1	0	0	0	0	0	30	0	50	0	0	1	0	0
BnaC02RGL1	2	0	0	0	1	0	1	0	2	1	0	0	2	2	0	0	0	1	0	1	1	0	1	3	1	0	2	1	0	0	0	0	0	0	0	26	0	52	1	0	0	0	0
BnaA02RGL1	3	2	1	0	3	0	0	0	0	0	1	0	1	0	0	1	0	1	0	0	0	1	0	4	4	0	2	0	0	1	1	1	0	0	0	31	2	42	0	0	0	0	0
BnaA05RGL2	0	1	1	2	0	0	0	1	0	1	0	0	1	2	0	0	1	0	0	3	1	0	3	1	1	0	0	1	1	0	1	1	0	0	0	28	1	48	3	0	0	0	0
BnaA05RGL2-2	0	1	1	2	0	0	0	1	0	1	0	0	1	2	0	0	1	0	0	3	1	0	3	1	1	0	0	1	1	0	1	1	0	0	0	27	1	48	3	0	0	0	0
BnaC09RGL3	1	0	2	1	2	0	0	0	0	1	0	0	3	0	0	0	0	2	1	0	0	0	0	1	4	0	2	0	0	0	0	0	1	0	0	31	1	41	0	0	0	0	0
BnaA10RGL3	0	0	1	2	1	0	1	0	0	0	0	1	1	2	0	0	0	2	0	0	1	0	0	1	5	0	2	0	0	1	0	0	1	1	2	26	0	38	0	0	0	1	0

## Sheet: Table S5
Table S5.1 BnaDELLAs expression at different development stages in different organs by transcriptomic analysis
Gene ID	Root	Cotyledon	Leaf	Sepal	Petal	Filament	Pollen	Bud 2Mm	Bud 4Mm	Middle Stem Peel	Lower Stem Peel	Upper stem Peel	Vegetative rosette	Silique 6 Daf	Silique Wall 38 Daf	Seed 22 Daf	Seed 30 Daf	Seed 38 Daf
BnaA09GAI	7.23429	4.5472	5.89247	5.63198	5.02503	4.88655	0.799087	1.58496	2.36177	5.98345	5.92766	6.8586	7.1914	6.04308	4.73823	4.05745	4.19771	3.74416
BnaC09GAI	7.02967	4.02768	5.25235	5.29866	4.18349	3.93829	0.918386	1.54597	2.26003	5.44493	5.30961	6.16471	6.68342	5.03078	4.34056	2.63459	3.05658	2.63227
BnaA06RGA	6.14057	3.44758	5.2393	4.4489	4.47379	4.09761	4.50462	4.64674	4.71809	5.15866	5.1643	5.92386	6.17253	4.78346	4.67016	3.73118	3.82985	2.51602
BnaC07RGA	5.81378	3.16993	4.9982	4.30816	3.94111	3.83794	2.95791	3.12267	2.926	4.95931	4.87332	5.09255	5.38681	4.60051	5.06393	3.01078	3.31179	1.99639
BnaC02RGL1	-0.415037	0	-3.42146	1.75275	2.7845	1.79909	3.29719	3.63575	3.82375	-4.05889	-3.8365	-0.434403	-0.251539	2.01436	-5.64386	-0.286304	-2.32193	-4.05889
BnaA02RGL1	2.50335	1.51096	0.159199	2.80735	4.16189	3.75489	3.58856	3.84298	4.04352	0.367371	0.0285692	1.33342	1.99277	4.53419	0.545968	1.63691	0.298658	-1.55639
BnaA05RGL2	0.137504	-0.785875	-2.70526	0.298658	2.04264	2.90881	0.956057	2.21723	1.04264	-2.47393	-2.64386	-0.251539	0.722466	2.47249	-0.577767	2.31615	2.78869	3.61471
BnaA05RGL2-2	0.238787	-0.621488	-2.44746	0.475085	2.10769	2.92029	0.678072	2.01078	0.773996	-2.55639	-2.47393	0.0143553	0.918386	2.57531	-0.599462	2.42223	2.85798	3.68482
BnaA10RGL3	0.344828	1.11103	1.70782	1.30451	2.44095	2.18269	0.516015	-0.395929	-1.05889	1.45418	1.34483	-0.136062	2.16672	3.22342	2.46728	1	1.75275	1.73985
BnaC09RGL3	1.79909	1.25096	2.86328	2.19849	2.4489	2.15704	-0.494109	-2.12029	-2.12029	2.57531	2.70487	1.51096	3.21412	3.2854	3.46467	0.669027	1.63227	1.88362
Table S5.2 BnaDELLAs expression in different organs by qRT-PCR
Organs	BnaGAI			BnaRGA			BnaRGL1			BnaRGL2			BnaRGL3
ROOT	1.31519	0.616817	1.2327	1.29964	0.470079	1.63684	1.4639	0.788974	0.865815	1.16454	0.94364	0	0	0.510073	0.500948
M-SILIQUE	0	0	0	0.456592	0.25875	0.941801	0.471633	0.262942	0	15.9677	7.16234	0	0.0781317	0.0540247	0.277085
LEAF	3.94694	0	3.64606	2.64444	2.82491	3.58429	0.865991	1.048	0.925822	1.89244	3.63482	1.36744	0.302966	0.602562	0.240563
FLOWER	3.34223	2.01674	2.20177	2.75194	1.47846	1.7065	0	9.27864	10.3582	0	8.58541	5.22295	0.957725	0.864742	0.533573
FLOWER-BUD	0.992973	0	0.96219	0.804527	0	0.719649	10.3246	0	7.14423	0	5.59785	4.22479	0.512551	0.776168	0.210327
STEM	4.28241	0	6.74422	1.43877	0.528691	1.45743	0.409917	0.195667	0.250885	1.20637	0.46686	0	0.388007	0.1583	0.736369
SHOOT-APEX	3.34063	4.0618	3.30591	4.88601	0	3.82409	6.19112	0	5.68167	0.780672	1.09958	1.58044	0.403374	0.293378	0.452154
SEED	0.576418	0.873772	1.25585	0.120438	0.242026	0.0910853	0.244167	0.401561	0.28204	28.3593	33.0224	38.4501	0.666289	0.229012	0

## Sheet: Table S6
Table S6. Primer used for Real time PCR analysis
Gene Names	Sense Primer (5'-3')	Anti-sense Primer (5'-3')
BnaA09GAI	TAGAGCAGTTAGAGACCAT	TTATCAAGCCACGAGTAG
BnaA06RGA	CGTTTAAGCAAGCGAGTA	CAAACACCCATTATTCTCC
BnaC02RGL1	TTGAGCTCCATCGCCTCTTG	GTTGTGGTCCGCTTCTTGC
BnaA05RGL2	GCCTTAGCGGTTAGACCTGG	TTGAACTCGAACTCGACGCC
BnaC09RGL3	CCGTTGATCCTTCTTTCG	CTAGAATCGCCTGGTTGG

## Sheet: Table S7
Table S7. Expression profiling of BnaDELLAs under different stresses
Gene ID	MA	CA	FA	HT	DT	4h-ABA_R1	24h-ABA_R1	4H-Nacl_R1	24H-Nacl_R1	Westar Control	Westar 24hpi	ZY821 Control	ZY821 24hpi
BnaA09GAI	3.50815	3.46138	3.34504	3.49913	3.69362	4.45363	4.48335	3.96043	4.8809	4.60669	3.14183	4.63544	1.60639
BnaC09GAI	3.81832	4.5479	4.8903	3.50234	3.83105	3.85876	4.02834	3.50315	4.49063	5.24922	3.79252	5.39056	2.56905
BnaC07RGA	4.75987	4.31904	4.49959	4.70011	4.15576	3.89457	4.28335	3.68418	4.03841	4.89416	2.33591	4.92518	0.581475
BnaA06RGA	4.52347	3.85848	4.17884	5.29347	5.11634	4.62955	5.07368	4.67503	4.50379	4.36651	1.92154	4.23663	-0.26728
BnaC02RGL1	-0.123494	-1.27357	-1.1142	-2.16798	-3.24134	-0.840668	0.683606	-0.584401	-0.399905	-0.485275	-0.985637	0.709405	-1.74055
BnaA02RGL1	1.57536	-0.291489	0.475026	1.64999	2.13698	-2.97184	-3.58018	-3.09268	-3.04749	1.01335	-0.370913	0.753243	-2.0423
BnaA05RGL2	-4.20506	-7.03296	-2.79136	-2.57968	-3.94521	2.04632	0.243456	-3.81376	-0.757306	-3.30846	-3.44052	-0.485592	0
BnaA05RGL2-2	0.450751	-0.319909	-0.743785	-2.25762	-3.55325	1.95115	0.203613	-3.33163	-0.693332	1.64697	-1.27128	1.59597	0
BnaA10RGL3	0.949695	0.479464	0.958562	-0.589692	0.181982	-1.65606	0.907801	1.03891	0.985938	-0.16007	1.68267	-1.09803	2.08141
BnaC09RGL3	3.1184	2.76791	2.83429	1.51271	1.13249	0.92819	2.04532	1.2356	2.96711	1.47817	2.66266	1.19337	1.17637

## Sheet: Table S8
Table S8. GO enrichment Analysis
Class	GO_Name	GO_ID	GO_Level	P_value	EnrichmentScore	HitsGenesCountsInSelectedSet	HitsGenesCountsInBackground	AllGenesCountsInSelectedSet	AllGenesCountsInBackground	GenesOfSelectedSetInGOterm	corrected p-value(BH method)
Biological Process	Response To Abscisic Acid	GO:0009737	6	2e-07	1	10	10	10	10	BnaC09G0489900ZS,BnaA05G0486300ZS,BnaC09G0254100ZS,BnaA10G0194400ZS,BnaC07G0269400ZS,BnaA02G0160500ZS,BnaA05G0485400ZS,BnaA06G0409200ZS,BnaC02G0205300ZS,BnaA09G0218400ZS,	4.7e-07
Biological Process	Response To Gibberellin	GO:0009739	6	5.9e-07	1	8	8	10	10	BnaC09G0489900ZS,BnaA05G0486300ZS,BnaC09G0254100ZS,BnaA10G0194400ZS,BnaA02G0160500ZS,BnaA05G0485400ZS,BnaC02G0205300ZS,BnaA09G0218400ZS,	1.2e-06
Biological Process	Gibberellic Acid Mediated Signaling Pathway	GO:0009740	8	2.2e-10	1	10	10	10	10	BnaC09G0489900ZS,BnaA05G0486300ZS,BnaC09G0254100ZS,BnaA10G0194400ZS,BnaC07G0269400ZS,BnaA02G0160500ZS,BnaA05G0485400ZS,BnaA06G0409200ZS,BnaC02G0205300ZS,BnaA09G0218400ZS,	6.4e-10
Biological Process	Response To Jasmonic Acid	GO:0009753	6	5.5e-11	1	10	10	10	10	BnaC09G0489900ZS,BnaA05G0486300ZS,BnaC09G0254100ZS,BnaA10G0194400ZS,BnaC07G0269400ZS,BnaA02G0160500ZS,BnaA05G0485400ZS,BnaA06G0409200ZS,BnaC02G0205300ZS,BnaA09G0218400ZS,	2.1e-10
Biological Process	Hyperosmotic Salinity Response	GO:0042538	6	8.1e-11	1	10	10	10	10	BnaC09G0489900ZS,BnaA05G0486300ZS,BnaC09G0254100ZS,BnaA10G0194400ZS,BnaC07G0269400ZS,BnaA02G0160500ZS,BnaA05G0485400ZS,BnaA06G0409200ZS,BnaC02G0205300ZS,BnaA09G0218400ZS,	2.7e-10
Biological Process	Salicylic Acid Mediated Signaling Pathway	GO:0009863	6	3.1e-12	1	10	10	10	10	BnaC09G0489900ZS,BnaA05G0486300ZS,BnaC09G0254100ZS,BnaA10G0194400ZS,BnaC07G0269400ZS,BnaA02G0160500ZS,BnaA05G0485400ZS,BnaA06G0409200ZS,BnaC02G0205300ZS,BnaA09G0218400ZS,	1.4e-11
Biological Process	Reactive Oxygen Species Metabolic Process	GO:0072593	4	1.2e-12	1	10	10	10	10	BnaC09G0489900ZS,BnaA05G0486300ZS,BnaC09G0254100ZS,BnaA10G0194400ZS,BnaC07G0269400ZS,BnaA02G0160500ZS,BnaA05G0485400ZS,BnaA06G0409200ZS,BnaC02G0205300ZS,BnaA09G0218400ZS,	7.1e-12
Biological Process	Response To Salt Stress	GO:0009651	5	7e-05	1	8	8	10	10	BnaA05G0486300ZS,BnaC09G0254100ZS,BnaC07G0269400ZS,BnaA02G0160500ZS,BnaA05G0485400ZS,BnaA06G0409200ZS,BnaC02G0205300ZS,BnaA09G0218400ZS,	0.00012
Biological Process	Flower Development	GO:0009908	7	0.043	1	4	4	10	10	BnaA05G0486300ZS,BnaA02G0160500ZS,BnaA05G0485400ZS,BnaC02G0205300ZS,	0.055
Biological Process	Regulation Of Seed Dormancy Process	GO:2000033	9	2.6e-14	1	10	10	10	10	BnaC09G0489900ZS,BnaA05G0486300ZS,BnaC09G0254100ZS,BnaA10G0194400ZS,BnaC07G0269400ZS,BnaA02G0160500ZS,BnaA05G0485400ZS,BnaA06G0409200ZS,BnaC02G0205300ZS,BnaA09G0218400ZS,	5.9e-13
Biological Process	Cell Differentiation	GO:0030154	4	0.062	1	4	4	10	10	BnaA05G0486300ZS,BnaA02G0160500ZS,BnaA05G0485400ZS,BnaC02G0205300ZS,	0.076
Biological Process	Negative Regulation Of Seed Germination	GO:0010187	9	1.2e-12	1	6	6	10	10	BnaA05G0486300ZS,BnaC09G0254100ZS,BnaC07G0269400ZS,BnaA05G0485400ZS,BnaA06G0409200ZS,BnaA09G0218400ZS,	7.1e-12
Biological Process	Negative Regulation Of Gibberellic Acid Mediated Signaling Pathway	GO:0009938	8	6.8e-14	1	10	10	10	10	BnaC09G0489900ZS,BnaA05G0486300ZS,BnaC09G0254100ZS,BnaA10G0194400ZS,BnaC07G0269400ZS,BnaA02G0160500ZS,BnaA05G0485400ZS,BnaA06G0409200ZS,BnaC02G0205300ZS,BnaA09G0218400ZS,	7.8e-13
Biological Process	Regulation Of Transcription, DNA-Templated	GO:0006355	10	0.00011	1	10	10	10	10	BnaC09G0489900ZS,BnaA05G0486300ZS,BnaC09G0254100ZS,BnaA10G0194400ZS,BnaC07G0269400ZS,BnaA02G0160500ZS,BnaA05G0485400ZS,BnaA06G0409200ZS,BnaC02G0205300ZS,BnaA09G0218400ZS,	0.00018
Biological Process	Response To Far Red Light	GO:0010218	7	0.011	1	4	4	10	10	BnaC09G0254100ZS,BnaC07G0269400ZS,BnaA06G0409200ZS,BnaA09G0218400ZS,	0.014
Biological Process	Response To Ethylene	GO:0009723	6	1.9e-09	1	10	10	10	10	BnaC09G0489900ZS,BnaA05G0486300ZS,BnaC09G0254100ZS,BnaA10G0194400ZS,BnaC07G0269400ZS,BnaA02G0160500ZS,BnaA05G0485400ZS,BnaA06G0409200ZS,BnaC02G0205300ZS,BnaA09G0218400ZS,	4.9e-09
Celluler Component	Nucleus	GO:0005634	6	0.023	1	10	10	10	10	BnaC09G0489900ZS,BnaA05G0486300ZS,BnaC09G0254100ZS,BnaA10G0194400ZS,BnaC07G0269400ZS,BnaA02G0160500ZS,BnaA05G0485400ZS,BnaA06G0409200ZS,BnaC02G0205300ZS,BnaA09G0218400ZS,	0.023
Molecular Function	DNA-Binding Transcription Factor Activity	GO:0003700	3	1.6e-13	1	10	10	10	10	BnaC09G0489900ZS,BnaA05G0486300ZS,BnaC09G0254100ZS,BnaA10G0194400ZS,BnaC07G0269400ZS,BnaA02G0160500ZS,BnaA05G0485400ZS,BnaA06G0409200ZS,BnaC02G0205300ZS,BnaA09G0218400ZS,	7.9e-13
Molecular Function	Protein Binding	GO:0005515	3	0.057	1	6	6	10	10	BnaA05G0486300ZS,BnaC09G0254100ZS,BnaC07G0269400ZS,BnaA05G0485400ZS,BnaA06G0409200ZS,BnaA09G0218400ZS,	0.071
Molecular Function	Transcription Regulator Activity	GO:0140110	2	0.05	1	10	10	10	10	BnaC09G0489900ZS,BnaA05G0486300ZS,BnaC09G0254100ZS,BnaA10G0194400ZS,BnaC07G0269400ZS,BnaA02G0160500ZS,BnaA05G0485400ZS,BnaA06G0409200ZS,BnaC02G0205300ZS,BnaA09G0218400ZS,	0.05
Molecular Function	Sequence-Specific DNA Binding	GO:0043565	6	1.9e-06	1	10	10	10	10	BnaC09G0489900ZS,BnaA05G0486300ZS,BnaC09G0254100ZS,BnaA10G0194400ZS,BnaC07G0269400ZS,BnaA02G0160500ZS,BnaA05G0485400ZS,BnaA06G0409200ZS,BnaC02G0205300ZS,BnaA09G0218400ZS,	4.7e-06

## Sheet: Table S9
Table S9. List and sequence of the 10 BnaDELLAs identified in this study.
Gene Name	Gene ID	Sequence Type	Length	Sequences
BnaA09GAI	BnaA09G0218400ZS	CDS	1740	ATGAAGAGAGATCTCCATCAGTTTCAAGGTCCTCCTGATACTAGATTCCCCAACCACGGGACAGCGAACACCGGTTCCTC TTCTAAAGACAAGATGATGATGGTCAAGGAAGAAGAAGACGGCGGAAACATGGATGAGCTTCTCGCTGTGTTGGGTTACA AGGTGAGGTCGTCCGAGATGGCCGAGGTTGCGTTGAAGCTAGAGCAGTTAGAGACCATGATGGGTAACGTTCAAGAAGAC GGTTTATCCAATCTCGCGACGGATACTGTTCACTACAACCCGTCGGAGCTCTACTCGTGGCTTGATAACATGCTCACGGA GTTTAACCCGCCGCCGCCGGAGATAAACAACTCGTTTCTCGCCGGAGCTGGTGGTTCCGATTACGACCTCAAAGC…
		Protein	579	MKRDLHQFQGPPDTRFPNHGTANTGSSSKDKMMMVKEEEDGGNMDELLAVLGYKVRSSEMAEVALKLEQLETMMGNVQED GLSNLATDTVHYNPSELYSWLDNMLTEFNPPPPEINNSFLAGAGGSDYDLKAIPGNAIYARSDQFAIDSSSSSNQAGDNS QSTKRLKSCSSPDSLVTGTTVTTTTTESTRSVGLAAESTRSMVLVDSQENGVRLVHALMACAEAIQNNDLSIAEALVKQI GFLAVSQAGAMRKVATYFAEALARRIYRLSPPQTQIDHSLSDTLQMHFYETCPYLKFAHFTANQAILEAFEGKKRVHVID FSMNQGLQWPALMQALALREGGPPVFRLTGIGPPAADNSDHLHEVGCKLAQLAEAIHVEFEYRGFVANSLADLDA…
BnaC09GAI	BnaC09G0254100ZS	CDS	1710	ATGAAGAGAGATCTCCATCAGTTTCAAGGTCCTCCTGATACTAGATTCCCCAACCACGGGACAGCGAACACCGGTTCCTC TTCTAAAGACAAGATGATGAAGGTTAAGGAAGAAGAAGACGGCGGAAACATGGATGAGCTTCTCGCTGTGTTGGGTTACA AGGTGAGGTCGTCAGAGATGGCGGAGGTTGCGTTGAAGCTAGAGCAGTTAGAGACCATGATGGGTAACGTTCAAGAAGAT GGTTTATCTAATCTCGCGACGGATACTGTTCACTACAACCCGTCGGAGCTTTACTCGTGGCTTGATAACATGCTCACGGA GTTTAACCCGCCGCCGCCGGAGATAAACAACTCGTTTCTCGCCGGAGCTGGTGGTTCCGATTACGACCTCAAAGC…
		Protein	569	MKRDLHQFQGPPDTRFPNHGTANTGSSSKDKMMKVKEEEDGGNMDELLAVLGYKVRSSEMAEVALKLEQLETMMGNVQED GLSNLATDTVHYNPSELYSWLDNMLTEFNPPPPEINNSFLAGAGGSDYDLKAIPGNAIYARSNQFAIDSSSSSNQAGDNS QSTKRLKSCSSPDSLVTGTTVTTTTTESTRSMVLVDSQENGVRLVHALMACAEAIQNNDLSIAEALVKQIGFLAVSQAGA MRKVATYFAEALARRIYRLSPPQTQIDHSLSDTLQMHFYETCPYLKFAHFTANQAILEAFEGKKRVHVIDFSMNQGLQWP ALMQALALREGGPPVFRLTGIGPPAADNSDHLHEVGCKLAQLAEAIHVEFEYRGFVANSLADLDASMLELRPSEI…
BnaA06RGA	BnaA06G0409200ZS	CDS	1722	ATGAAGAGGGATCTTCATCAGTTCCAAGGTCCCAACCACGGGACATCAATCGCCGGTTCTTCCACTTCTTCCCCTGCGGT GTTTGGTAAAGACAAGATGATGATGGTTAAGGAAGAAGAAGACGACGAGCTTCTAGGAGTCTTGGGTTACAAGGTTAGGT CTTCGGAGATGGCTGAGGTTGCGTTGAAACTCGAGCAGCTTGAGACGATGATGGGTAACGCTCAAGAAGACGGTTTAGCT CACCTCGCGACGGATACTGTTCATTACAACCCCGCTGAGCTTTACTCGTGGCTTGATAACATGCTCACGGAGCTTAACCC ACCCGCTGCAACGACCGGGTCTAACGCTTTGAACCCGGAGATTAATAATAATAATAATAATAACTCGTTTTTCAC…
		Protein	573	MKRDLHQFQGPNHGTSIAGSSTSSPAVFGKDKMMMVKEEEDDELLGVLGYKVRSSEMAEVALKLEQLETMMGNAQEDGLA HLATDTVHYNPAELYSWLDNMLTELNPPAATTGSNALNPEINNNNNNNSFFTGGDLKAIPGNAVCRRSNQFAFAVDSSSN KRLKPSSSPDSMVTSPSPAGVIGTTVTTVTESTRPLILVDSQDNGVRLVHALMACAEAVQSSNLTLAEALVKQIGFLAVS QAGAMRKVATYFAEALARRIYRLSPPQTQIDHSLSDTLQMHFYETCPYLKFAHFTANQAILEAFEGKKRVHVIDFSMNQG LQWPALMQALALREGGPPSFRLTGIGPPAADNSDHLHEVGCKLAQLAEAIHVEFEYRGFVANSLADLDASMLELR…
BnaC07RGA	BnaC07G0269400ZS	CDS	1734	ATGAAGAGAGATCTTCATCAGTTCCAAGGTCCCAACCACGGGACATCAATCGCCGGTTCTTCCACTTCTTCCCCGGCGGT TTTTGGTAAAGACAAGATGATGATGGTTAAGGAAGAAGAAGAAGACGACGAGCTTCTAGGAGTCTTGGGTTACAAGGTCA GGTCGTCGGAGATGGCTGAGGTTGCGTTGAAACTCGAGCAGCTTGAGACAATGATGGGTAATGTTCAAGAAGACGGTTTA GCTCATCTCGCGACGGATACTGTTCATTACAACCCTGCTGAGCTCTACTCTTGGCTTGATAACATGCTCACGGAGCTTAA CCCACCCGCTGCGTCCGGGTCTAGTGGTGTGAATCAGATTCTTCCTTCCCCGGAGGTTAATAATAACTCGTTCTT…
		Protein	577	MKRDLHQFQGPNHGTSIAGSSTSSPAVFGKDKMMMVKEEEEDDELLGVLGYKVRSSEMAEVALKLEQLETMMGNVQEDGL AHLATDTVHYNPAELYSWLDNMLTELNPPAASGSSGVNQILPSPEVNNNSFFAGGGDYDLKAIPGSAICRGSNQFAVDSL NNKRLKPCSSPDSMVTSPSPAGVIGTTVTTTTASESTRPLILVDSQDNGVRLVHALMACAEAVQSSNLTLAEALVKQIGF LAVSQAGAMRKVATYFAEALARRIYRLSPPQTQIDHSLSDTLQMHFYETCPYLKFAHFTANQAILEAFEGKKRVHVIDFS MNQGLQWPALMQALALREGGPPSFRLTGIGPPAADNSDHLHEVGCKLAQLAEAIHVEFEYRGFVANSLADLDASM…
BnaC02RGL1	BnaC02G0205300ZS	CDS	1524	ATGAAGAGAGAGCATGGTCACCGGGAAACCTCATCTGTAAAAGCCGGGAGCTCATCAATGACGGCCAATAAGGAAGAAGC CGGCGGATTCGACGAGCTTCTTGTGGTTTTGGGTTACAAAGTCCGATCTTCCGACATGGCTGACGTGGCACATAAGCTTG AGCAGTTAGAGATGGTTCTTGACGATGGAAACTCGCATCTTTCCGACGATACTGTTCATTACAATCCTTCTGATCTCTCT GGATGGGTCGATAGCTTGCTCTTTGATCTTAACCCTACCTGTGATCAAGTCATACCCGACCAAGATTCTGAGTACGAACT CAGTGCCATTCCTGGCTCTGCAGCGTATCCACGTGGCAAAAGGACGAGAACAGGATCCAATTCTTCGACAACAAG…
		Protein	507	MKREHGHRETSSVKAGSSSMTANKEEAGGFDELLVVLGYKVRSSDMADVAHKLEQLEMVLDDGNSHLSDDTVHYNPSDLS GWVDSLLFDLNPTCDQVIPDQDSEYELSAIPGSAAYPRGKRTRTGSNSSTTRSMVVLDSQETGVRLVHALLACAEAVQQN NLKLADVLVKHLGLLASSQAGAMRKVATYFAEGLARRIYRIYPSDDVGLSSFSDTLQVHFYECCPYLKFAHFTANQAILE AFATAEKVHVIDLGLNQGLQWPALIQALALRPGGPPDFRLTGIGSSLTGQSIQEVGWKLGQLANAVGVNFEFKSIVLNSL SDLKQEMLEIRTGSESIAVNSVFELHRLLAHPGSIDNILLTIKSIKPDIITVVEQEANHNGAVFLDRFTESLHYY…
BnaA02RGL1	BnaA02G0160500ZS	CDS	1527	ATGGGGCAAAATGTGAGAGCGACAAGGAACGTGAGTCACATGGGACGACGGATCATTTGTACAGCAAACGAAAGTCCCCA CACGAACATGAATTGGTGTCATATCATGTATGAACAAGGGCCAAAATCATCAAAAAGAAAGTATCGTGTCATGGACTCAT GGTGGACCTCAATTAAGGTTCTTGACGATGAAAACTCGCATCTTTCCGAAGATACTGTTCATTACAATCCTTCTGATCTC TCTGGATGGGTCGATAGCTTGCTCTTTGATCTTAACCCTACCTGTGATCAAGTCATACCCGACCAAGATTCTGAGTACGA ACTCAGTGCCATTCCTGGCTCTGCAGCGTATCCACGTGGCAAAAGGACGAGAACAGGATCCGATTCTTCGACAAC…
		Protein	508	MKREHGHRETSSVKAGSSSMTANKEEAGGFDELLVVLGYKVRSSDMADVAHKLEQLEMVLDDGNSHLSDDTVHYNPSDLS GWVDSLLFDLNPTCDQVIPDQDSEYELSAIPGSAAYPRGKRTRTGSDSSTTRSMVVLDSQETGVRLVHALLACAEAVQQN NLKLADVLVKHVGLLASSQAGAMRKVATYFAEGLARRIYRIYPRDDVGLSSFSDTLQIHFYECCPYLKFAHFTANQAILE AFATAEKVHVIDLGINQGLQWPALIQALALRPGGPPDFRLTGIGSSLTGQSIQEVGWKLGQLANAVGVNFEFKSIVLNSL SDLKQEMLEIRTGSESIAVNSVFELHRLLAHPGSIDNILLTIKSIKPDIITVVEQEADHNGAVFFDRFTESLHYY…
BnaA05RGL2	BnaA05G0486300ZS	CDS	1635	ATGAAGAGAGGACATGGAGAAACGTGGGATCCAGCACCACAATCCCAACAACCGTCTGGCTCCTGTGAAGGTTCTTCTTC AGTGGTGGATAACATCAAGGGTAAGATGGCGGACGACAGCAACATGGACGAGCTTCTCGAAGTTCTTGGCTACAAGGTTC GGTCTTCCGAAATGGCTGAAGTAGCGCAGAAGCTCGAGCAGCTTGAGATGGTGCTGTCTAATGATGACGTTGGTTCCACT GTCTTAAACGACACCGTTCACTATAACCCGTCTGATCTCTCTAACTGGGTCGAGACCATGCTTTCCGAGCTCAACAACCC GGAACCCTCGGATCTTGACCCGACCCGGATTTGCGAGGATAGGTCTGAGTACGGTCTGAGCGCCATTCCTGGTCT…
		Protein	544	MKRGHGETWDPAPQSQQPSGSCEGSSSVVDNIKGKMADDSNMDELLEVLGYKVRSSEMAEVAQKLEQLEMVLSNDDVGST VLNDTVHYNPSDLSNWVETMLSELNNPEPSDLDPTRICEDRSEYGLSAIPGLSAFPKAEEGAEEEASSKRIRLESVGSWG ELTRPVVVVDSQETGVRLVHALVACAEAIQQQDLNLADALVKSVGALAASQAGAMGKVATYFAQGLARRIYAADLSGGSS VGPSFEEALQMHFYESCPYLKFAHFTANQAILEAVTTARRVHVIDLGLNQGMQWPALMQALAVRPGGPPSFRLTGVGPPQ TESSDSLQQLGWKLAQFAQAIGVEFEFKGLAAESLSDLEPEMFETRPESETLVVNSVFELHRLLNRSGSVEKLLT…
BnaA05RGL2-2	BnaA05G0485400ZS	CDS	1641	ATGAAGAGAGGACATGGAGAAACGTGGGATCCAGCACCACAATCCCAACAACCGTCTGGCTCCTGTGAAGGTTCTTCTTC AGTGGTGGATAACATCAAGGGTAAGATGGCGGACGACAGCAACATGGACGAGCTTCTCGAAGTTCTTGGCTACAAGGTTC GGTCTTCCGAAATGGCTGAAGTAGCGCAGAAGCTCGAGCAGCTTGAGATGGTGCTGTCTAATGATGACGTTGGTTCCACT GTCTTAAACGACACCGTTCACTATAACCCGTCTGATCTCTCTAACTGGGTCGAGACCATGCTTTCCGAGCTCAACAACCC GGAACCCTCGGATCTTGACCCGACCCGGATTTGCGAGGATAGGTCTGAGTACGGTCTGAGCGCCATTCCTGGTCT…
		Protein	546	MKRGHGETWDPAPQSQQPSGSCEGSSSVVDNIKGKMADDSNMDELLEVLGYKVRSSEMAEVAQKLEQLEMVLSNDDVGST VLNDTVHYNPSDLSNWVETMLSELNNPEPSDLDPTRICEDRSEYGLSAIPGLSAFPKAEEGAEEEASSKRIRLESVGSWG ELTRPVVVVDSQETGVRLVHALVACAEAIQQQDLNLADALVKSVGALAASQAGAMGKVATYFAQGLARRIYAADLTVTGD SSVGPSFEEALQMHFYESCPYLKFAHFTANQAILEAVTTARRVHVIDLGLNQGMQWPALMQALAVRPGGPPSFRLTGVGP PQTESSDSLQQLGWKLAQFAQAIGVEFEFKGLAAESLSDLEPEMFETRPESETLVVNSVFELHRLLNRSGSVEKL…
BnaC09RGL3	BnaC09G0489900ZS	CDS	1578	ATGAAGAGAAGCCATCAAGAAACTTCTGTAGAAGAAGCTCATTCAATGGGTAAGAAGCTAGAAGACGATAATAACATGGA CGAGTTTCTATCTGCTTTAGGGTACAAGGTTCGATCTTCCGACATGGCGGATGTTGCACAGAAGCTTGAGCAGCTTGAAG TGGTTCTTTCCAACGATGATGTTCTTGGCTCTAATGCATTAAACGACACCGTTCATTACAATCCATCTGATCTCTCCAGC TGGGCCGAGACCATGCTCTCGGAGCTTAACTACTACCCGCCTTCTCTGGATCTTGACCCGACCCGGATGTGCAATCTAAC ACCATTCTCAGATGACAACGAGTGTTCCAGCACCAACAGCGAAAACAACAGCAAGAGGATCAGACTCGGTCCCTG…
		Protein	525	MKRSHQETSVEEAHSMGKKLEDDNNMDEFLSALGYKVRSSDMADVAQKLEQLEVVLSNDDVLGSNALNDTVHYNPSDLSS WAETMLSELNYYPPSLDLDPTRMCNLTPFSDDNECSSTNSENNSKRIRLGPWCDSSESTRPVVMLGVDSQETGVRLVQAL VACAEAVQQENLILADALVKRVGSLAASQAGAMGKVATYFAEALARRIYRIRPSSPAVDPSFEEILQMHFYESCPYLKFA HFTANQAILEAVATARGVHVIDLGINQGMQWPALMQAMALRPGGSPSFRLTGVGGPSEGDGIQQLGWKLAQLAQAIGVEF EFKGLTVESLTDLEPEMFETRPESETLVVNSVFELHPLLARPGSIEKLLATVKAVKPSIVTVVEQEANHNGVVFL…
BnaA10RGL3	BnaA10G0194400ZS	CDS	1578	ATGAAGAGAAGCCATCAAGAAACTTCTGTAGAAGAAGCTCATTCAATAGGTAAGAAGCTCGAAGACGATAATAACATGGA CGAGTTTCTATCTGCTTTAGGGTACAAGGTTCGATCTTCCGACATGGCTGACGTTGCACAGAAGCTCGAGCAGCTTGAAG TGGTTCTGTCCAACGATGATGTTCTTGGCTCTAATGCATTAAACGACACCGTTCATTACAATCCCTCTGATCTCTCCAGC TGGGCCGAGACCATGCTCTCCGAGCTCAACTACTACCCGCCTTCTCTGGATCTTGACCCGACCCGGATGTGCAACCTAAC ACCATTCTCAGATGACAACGAGTGTTCCAGCACTACCAGCGACAACAGCAGCAAGAGGATCCGACTCGGTCCCTG…
		Protein	525	MKRSHQETSVEEAHSIGKKLEDDNNMDEFLSALGYKVRSSDMADVAQKLEQLEVVLSNDDVLGSNALNDTVHYNPSDLSS WAETMLSELNYYPPSLDLDPTRMCNLTPFSDDNECSSTTSDNSSKRIRLGPWCDSSESTRPVVMLGVDSQETGVRLVQAL VACAEAVQQENLILADALVKRVGSLAASQAGAMGKVATYFAEALARRIYRIRPSSPAVDPSFEEILQMHFYESCPYLKFA HFTANQAILEAVATARGVHVIDLGINQGMQWPALMQALALRPGGSPSFRLTGVGGPSEGDGIQQLGWKLAQLAQAIGVEF EFKGLTVEKLTDLEPEMFETRPESETLVVNSIFELHPVLAKPGSIEKLLATVKEVKPSVVTVVEQEANHNGVVFL…
